# Supplementary material for: Continuously Reinforced Carbon Nanotube Film Sea-Cucumber-like Polyaniline Nanocomposites for Flexible Self-Supporting Energy-Storage Electrode Materials
Source: Nanomaterials (Basel). 2021 Dec 21;12(1):8. doi: 10.3390/nano12010008 (PMC8746542; doi:10.3390/nano12010008)
Supplement: Supplementary file 1 [file nanomaterials-12-00008-s001.zip]

Archive with 1 entries (1 files):
- nanomaterials-1511513 supplementary.pdf
